# Supplementary material for: Atmospheric Pressure Plasma Deposition of Hybrid Nanocomposite Coatings Containing TiO2 and Carbon-Based Nanomaterials
Source: Molecules. 2023 Jun 30;28(13):5131. doi: 10.3390/molecules28135131 (PMC10343702; doi:10.3390/molecules28135131)
Supplement: Supplementary file 1 [file molecules-28-05131-s001.zip]

Archive with 1 entries (1 files):
- molecules-2462781-supplementary.pdf
